# Supplementary material for: Identification and Characterization of Troponin T Associated with Development, Metabolism and Reproduction in Tribolium castaneum
Source: Int J Mol Sci. 2025 Mar 19;26(6):2786. doi: 10.3390/ijms26062786 (PMC11942869; doi:10.3390/ijms26062786)
Supplement: Supplementary file 1 [file ijms-26-02786-s001.zip]

Archive with 6 entries (6 files):
- ijms-3470769-supplementary/Table S1 Summary of reads from the RNA sequencing data.pdf
- ijms-3470769-supplementary/Table S2 80 common DEGs between dsTnT group vs the controls.xls
- ijms-3470769-supplementary/Table S3 GO functional analysis of the 80 common DEGs.xls
- ijms-3470769-supplementary/Table S4 KEGG functional analysis of the 80 common DEGs.xls
- ijms-3470769-supplementary/Table S5 Primers of TnT, GFP and the internal control gene rps3.pdf
- ijms-3470769-supplementary/Table S6 Primers used for qRT-PCR to validate the RNA-sequencing data.pdf
