# Supplementary material for: Identification and Characterization of Troponin T Associated with Development, Metabolism and Reproduction in Tribolium castaneum
Source: Int J Mol Sci. 2025 Mar 19;26(6):2786. doi: 10.3390/ijms26062786 (PMC11942869; doi:10.3390/ijms26062786)
Supplement: Supplementary file 1 [file ijms-26-02786-s001.zip › ijms-3470769-supplementary/Table S2 80 common DEGs between dsTnT group vs the controls.xls]

id	Symbol	IB-2	IB-3	IB-1	dsGFP-2	dsGFP-3	dsGFP-1	dsTroponinT-1	dsTroponinT-2	dsTroponinT-3	IB	dsGFP	dsTroponinT	IB-vs-dsTroponinT-log2fc	IB-vs-dsTroponinT-pvalue	IB-vs-dsTroponinT-fdr	dsGFP-vs-dsTroponinT-log2fc	dsGFP-vs-dsTroponinT-pvalue	dsGFP-vs-dsTroponinT-fdr	IB-vs-dsGFP-log2fc	IB-vs-dsGFP-pvalue	IB-vs-dsGFP-fdr	TF_family
MSTRG.11573	--	29.898	52.246	38.739	58.729	65.669	2.815	1.305	0.898	0.301	40.2943	42.4043	0.8347	-5.59323299748271	5.02769761340822e-20	1.55670087355152e-16	-5.66686773584032	2.27799805077286e-10	2.56606125882968e-07	0.0736347383576069	0.815278443287032	0.994755577392846	--
MSTRG.5094	--	5.339	1.821	1.666	3.176	1.437	2.698	10.622	13.028	13.507	2.9420	2.4370	12.3857	2.07380237297973	0.000749536434265348	0.0431767848296574	2.34549336851122	0.000148737800958165	0.0202070735052789	-0.27169099553149	0.801665309768758	0.994755577392846	--
MSTRG.5100	--	11.059	21.406	5.935	22.913	20.213	26.193	62.214	50.526	96.782	12.8000	23.1063	69.8407	2.44792352010668	3.03755077530436e-06	0.000728528695076762	1.59577898880902	1.61206647493864e-05	0.00368031704214366	0.852144531297653	0.0627661114661027	0.994755577392846	--
MSTRG.6412	RTase	0.098	0.000	0.000	0.311	0.000	0.000	3.408	17.815	5.903	0.0327	0.1037	9.0420	8.11267885892493	2.80550425010523e-08	1.33639115913666e-05	6.44661793290953	1.14292568338836e-07	8.33058361345009e-05	1.6660609260154	0.690590242352664	0.994755577392846	--
ncbi_100141622	--	5.061	2.674	8.452	5.314	7.495	1.852	0.628	0.525	0.223	5.3957	4.8870	0.4587	-3.55628325494933	5.27519230518195e-08	2.17777522332261e-05	-3.41343113526573	2.08050913857479e-06	0.00092069959771715	-0.142852119683596	0.773449026081437	0.994755577392846	--
ncbi_100142095	--	13.750	19.649	46.744	16.804	87.517	21.615	5.873	9.032	4.686	26.7143	41.9787	6.5303	-2.03238547512098	0.000515420527317345	0.0341319484951488	-2.68442780477166	2.33670257192967e-05	0.00482568026146341	0.652042329650681	0.091283696733978	0.994755577392846	--
ncbi_100142132	--	138.474	55.449	375.620	56.596	355.736	9.147	2.423	1.945	0.228	189.8477	140.4930	1.5320	-6.95328216005398	1.96860266061142e-10	1.52382149697953e-07	-6.5189381431227	9.80483966234545e-06	0.00266932842743846	-0.434344016931279	0.967142167334983	1	--
ncbi_100142328	HPGD	23.329	11.251	17.469	19.692	8.169	17.046	47.122	39.529	39.207	17.3497	14.9690	41.9527	1.27385457155941	6.44993572808505e-05	0.0070692437161357	1.4867846708496	0.000138211680994858	0.0192424824630032	-0.212930099290189	0.802343467777204	0.994755577392846	--
ncbi_100142371	--	1165.348	652.493	1401.577	996.278	1586.022	855.256	174.664	99.689	54.261	1073.1393	1145.8520	109.5380	-3.29233405426309	3.18456370853607e-13	2.8172015378728e-10	-3.38691736604665	3.38624146644424e-13	6.9931530017851e-10	0.0945833117835562	0.296040851708747	0.994755577392846	--
ncbi_100142417	--	16.585	15.367	14.082	17.505	15.038	12.348	28.420	40.185	72.250	15.3447	14.9637	46.9517	1.61343906447822	1.16823569488116e-05	0.00185494860014143	1.64971263722673	0.000214881884325311	0.0251188814025937	-0.0362735727485061	0.75309348537692	0.994755577392846	--
ncbi_100142444	--	129.594	172.576	85.961	169.499	145.713	100.077	379.901	364.877	476.828	129.3770	138.4297	407.2020	1.65416348235309	2.04046456194476e-06	0.00052936469245681	1.55659148927525	4.04880183291959e-06	0.00152026374277899	0.0975719930778369	0.559418641823475	0.994755577392846	--
ncbi_100142570	--	274.454	138.650	304.093	192.730	431.173	150.027	89.938	70.026	44.004	239.0657	257.9767	67.9893	-1.81402662415502	4.00456087593632e-06	0.000870113797341603	-1.92386025483251	2.86518989137782e-05	0.00563532824508929	0.10983363067749	0.334286395909031	0.994755577392846	--
ncbi_103312342	Ccp84Ab	29.334	10.834	34.647	14.817	59.495	4.444	3.986	2.836	1.567	24.9383	26.2520	2.7963	-3.15675680019879	5.17517742455695e-08	2.17777522332261e-05	-3.23081908752243	2.13845378022843e-05	0.00449111538827295	0.0740622873236443	0.663843622646647	0.994755577392846	--
ncbi_103313165	MP1	298.836	428.395	263.861	487.959	325.630	214.965	685.938	820.787	1114.469	330.3640	342.8513	873.7313	1.40313324481592	1.18680779522318e-05	0.0018605841194733	1.34960659584341	0.000253983322374974	0.0278625022234029	0.0535266489725059	0.660201432487521	0.994755577392846	--
ncbi_103313343	--	574.941	213.487	677.168	347.569	777.866	185.713	146.482	132.253	71.434	488.5320	437.0493	116.7230	-2.06536419640875	7.43240331927781e-06	0.00135368110454788	-1.90470726889505	0.000150032343030075	0.0202070735052789	-0.160656927513695	0.722312685814066	0.994755577392846	--
ncbi_103313385	Obp70	718.263	173.024	831.773	448.364	1120.854	268.173	139.989	114.777	52.974	574.3533	612.4637	102.5800	-2.48518905737161	7.99787654790092e-06	0.00139512254994018	-2.57787478487169	1.29409846152166e-06	0.000616737462950571	0.0926857275000752	0.608534820074881	0.994755577392846	--
ncbi_103313758	--	816.505	189.673	1171.428	252.945	1490.443	82.010	24.124	21.821	7.051	725.8687	608.4660	17.6653	-5.36071566389809	5.43169586483526e-19	1.34543106571969e-15	-5.10618377263953	1.48249145199337e-05	0.00360187285914702	-0.254531891258563	0.873343139676805	0.994755577392846	--
ncbi_103314135	CYP9E2	19.431	19.306	13.072	19.141	14.717	10.112	33.014	34.281	74.956	17.2697	14.6567	47.4170	1.45716415191293	0.000194678662584658	0.0156564625721493	1.69384735680166	0.000135026307561873	0.019012624738627	-0.236683204888736	0.769628839878433	0.994755577392846	--
ncbi_103314422	ACP20	1694.025	478.519	2216.452	1081.933	1886.747	1101.519	554.968	356.470	253.754	1462.9987	1356.7330	388.3973	-1.91332325403032	0.000221123799571675	0.017443428392963	-1.80453163106314	9.79904480493765e-06	0.00266932842743846	-0.108791622967183	0.641748412622381	0.994755577392846	--
ncbi_103314486	--	0.652	1.234	0.253	0.576	0.480	1.228	0.299	11.360	26.564	0.7130	0.7613	12.7410	4.15943262762467	0.000459247799441697	0.0314242209728476	4.06480645942687	0.000257385656348855	0.0278625022234029	0.0946261681977979	0.900656996465899	0.995817457750462	--
ncbi_103314776	--	159.096	172.755	133.819	242.165	208.025	190.472	550.019	492.869	1333.833	155.2233	213.5540	792.2403	2.35159271015553	2.30852520624792e-10	1.6818285105518e-07	1.89133723059139	2.63468693682631e-06	0.00108821352780716	0.460255479564141	0.0317318400853269	0.994755577392846	--
ncbi_107398008	--	429.270	179.262	533.074	366.957	707.857	157.859	147.017	73.997	29.419	380.5353	410.8910	83.4777	-2.18856823600551	0.000190220199191087	0.0155068935004711	-2.29929355005205	7.68767085196396e-05	0.0122125550675238	0.110725314046539	0.575238363741197	0.994755577392846	--
ncbi_107398155	--	106.869	157.933	59.855	77.772	49.596	17.844	327.309	309.977	358.398	108.2190	48.4040	331.8947	1.61677163118322	7.10531876140481e-05	0.00733328107166655	2.77752726774223	1.55204503931275e-09	1.37367072015173e-06	-1.16075563655901	0.0248264837003864	0.994755577392846	--
ncbi_107399215	Ccp84Ab	581.352	117.158	647.641	188.479	728.198	58.826	8.707	7.755	0.854	448.7170	325.1677	5.7720	-6.28059073264295	6.1187551755836e-09	3.44458103861831e-06	-5.81596869883833	4.50966762787285e-06	0.0015965511879135	-0.464622033804627	0.966603565486157	1	--
ncbi_641461	LCC5	238.822	175.916	322.219	251.188	319.291	180.482	123.201	109.778	87.507	245.6523	250.3203	106.8287	-1.20131910731388	4.7006116312898e-05	0.00559779567822348	-1.22847664951827	0.000339052543422836	0.0338806456899384	0.02715754220439	0.40954720534482	0.994755577392846	--
ncbi_654968	Anp32a	60.381	67.134	62.961	64.875	61.731	70.453	32.953	27.506	30.215	63.4920	65.6863	30.2247	-1.07084839480766	4.5984611115061e-05	0.00559779567822348	-1.11986680656739	4.83543243378699e-05	0.00813158279647308	0.0490184117597223	0.442271982239973	0.994755577392846	--
ncbi_655122	EN03	1211.057	2034.155	1118.663	1833.582	1286.882	1402.782	3258.656	3423.430	4229.020	1454.6250	1507.7487	3637.0353	1.32211566486903	8.5318087749537e-05	0.00833949932299632	1.27036698206607	1.92254213082188e-06	0.000882304427519032	0.0517486828029616	0.654843613433979	0.994755577392846	--
ncbi_655224	--	155.886	104.550	223.915	165.706	323.705	116.941	64.767	53.072	34.940	161.4503	202.1173	50.9263	-1.66460666669438	6.58356078300675e-06	0.00128195620519769	-1.98870929789593	8.26425451199215e-06	0.0023814506432115	0.324102631201545	0.130340095905265	0.994755577392846	--
ncbi_655283	wat	109.089	53.162	141.850	79.320	159.428	33.137	29.492	24.659	18.596	101.3670	90.6283	24.2490	-2.06359090117984	6.81731201827229e-08	2.72362610794524e-05	-1.90203690019016	0.000140839009132062	0.0193904018017264	-0.161554000989675	0.73930102861086	0.994755577392846	--
ncbi_655409	Act87E	1016.385	832.600	974.753	763.903	794.560	1498.390	291.459	276.653	276.613	941.2460	1018.9510	281.5750	-1.74105258067763	1.84969316146269e-17	2.54538331163504e-14	-1.85549352265218	1.54987093286844e-08	1.20027817057331e-05	0.114440941974551	0.365754257757915	0.994755577392846	--
ncbi_655587	Pxd	926.295	448.436	1061.396	874.056	1179.289	642.658	257.173	175.638	62.969	812.0423	898.6677	165.2600	-2.29681736697038	1.03921508666853e-05	0.00169351037478813	-2.44305012318178	4.5709074480204e-07	0.000257445973583731	0.146232756211393	0.245079573941171	0.994755577392846	--
ncbi_655736	Gel	328.034	391.112	315.998	427.630	371.838	379.853	780.035	735.536	980.925	345.0480	393.1070	832.1653	1.27007311856705	1.24150086006464e-07	4.80499629746891e-05	1.0819481354296	0.00016195948927375	0.0213493620382025	0.188124983137456	0.226086685596761	0.994755577392846	--
ncbi_655883	--	13.350	7.063	13.626	9.045	31.590	0.908	1.224	0.802	0.157	11.3463	13.8477	0.7277	-3.96280461861448	3.05086433289565e-08	1.34946267010402e-05	-4.25022136776202	1.00254593919633e-05	0.00266932842743846	0.287416749147544	0.593780687805963	0.994755577392846	--
ncbi_656198	TINAGL1	398.597	636.129	400.079	555.449	474.676	403.226	979.916	988.522	1196.088	478.2683	477.7837	1054.8420	1.14113474317565	0.000191566790922251	0.0155068935004711	1.1425974800485	0.00015372120579039	0.0204812845263304	-0.00146273687285252	0.710343510574242	0.994755577392846	--
ncbi_656558	Col11a1	7.121	6.499	11.844	6.917	12.707	7.931	3.389	1.978	1.939	8.4880	9.1850	2.4353	-1.8013054032739	6.91918590248922e-06	0.00128195620519769	-1.91516046835785	1.54482457750669e-05	0.00364549679516009	0.113855065083947	0.323878998978442	0.994755577392846	--
ncbi_656571	CG5641	48.070	60.249	54.625	41.365	64.294	73.947	22.734	27.454	28.565	54.3147	59.8687	26.2510	-1.04896944208774	0.000239137054294032	0.0183957293008173	-1.1894287588362	0.000545883336315284	0.0473009819600188	0.140459316748465	0.345340131161877	0.994755577392846	--
ncbi_656627	ASPH	61.591	37.534	66.650	60.251	55.216	61.826	14.231	13.788	10.015	55.2583	59.0977	12.6780	-2.12386487605071	4.38932968151414e-12	3.62412320703684e-09	-2.22077399697665	6.78555971624534e-13	1.05099838054995e-09	0.0969091209259451	0.265206496766292	0.994755577392846	--
ncbi_656840	PCP20	173.672	138.902	227.660	186.662	290.589	185.249	50.463	44.368	8.296	180.0780	220.8333	34.3757	-2.38916234108591	5.06568392983373e-05	0.00587471038899261	-2.68349835593587	1.1514790034969e-06	0.000594499013847088	0.294336014849955	0.0979835092660575	0.994755577392846	--
ncbi_656991	Act87E	4026.414	3142.426	6355.900	4570.204	4739.818	4896.385	1472.291	1157.699	998.106	4508.2467	4735.4690	1209.3653	-1.89831632448125	3.82841602248131e-10	2.63416291324616e-07	-1.96925718743603	6.47521352047624e-11	8.91493008135789e-08	0.070940862954776	0.232264312203127	0.994755577392846	--
ncbi_657196	l(2)efl	57.628	101.772	91.459	94.968	100.582	65.054	38.337	22.360	11.656	83.6197	86.8680	24.1177	-1.79375195608379	0.000493663390381462	0.0330497132789376	-1.84873448581855	8.83108207869395e-05	0.0133446265898898	0.0549825297347605	0.524729361476842	0.994755577392846	--
ncbi_657675	--	10.052	13.906	9.601	10.152	57.222	4.958	2.632	1.294	1.140	11.1863	24.1107	1.6887	-2.72778074444496	2.51266894046509e-05	0.0035362960031432	-3.83571506097083	2.62305574758733e-06	0.00108821352780716	1.10793431652587	0.0467798082559591	0.994755577392846	--
ncbi_657697	EbpIII	520.953	796.344	418.915	675.767	418.094	721.854	1706.939	1139.520	1761.324	578.7373	605.2383	1535.9277	1.40812965708748	7.76924990072573e-05	0.00782293983906407	1.34353500504977	1.13782938946972e-05	0.0028773150948815	0.0645946520377163	0.681082436680915	0.994755577392846	--
ncbi_657969	SDR-1	1449.247	1769.182	1622.518	2298.735	1408.844	1939.572	3698.467	2947.155	7467.528	1613.6490	1882.3837	4704.3833	1.5436788233967	2.71331509556038e-06	0.000672088149170307	1.321444914396	0.000331880463184363	0.0334335838968898	0.222233909000705	0.165362098657327	0.994755577392846	--
ncbi_658131	--	95.671	54.157	81.278	80.058	96.652	87.011	20.281	17.644	20.448	77.0353	87.9070	19.4577	-1.9851815951386	6.46418485977352e-14	6.67157745735792e-11	-2.17563933645378	5.91331591869389e-13	1.04674139355051e-09	0.190457741315177	0.178627332970704	0.994755577392846	--
ncbi_658174	--	38.272	11.654	55.352	32.938	81.950	10.283	8.913	6.583	1.940	35.0927	41.7237	5.8120	-2.5940629731876	9.14893967358727e-05	0.00871612445056757	-2.84375933906894	1.96396317079291e-05	0.00419577028436119	0.249696365881346	0.518607096476077	0.994755577392846	--
ncbi_658416	y	65.666	48.375	100.314	66.180	226.194	58.805	23.642	9.322	5.709	71.4517	117.0597	12.8910	-2.47060348077141	6.87475176499474e-06	0.00128195620519769	-3.18280798758106	1.64876436318566e-07	0.000113499106801297	0.712204506809654	0.0316216227472041	0.994755577392846	--
ncbi_658777	PAQR3	46.355	33.220	41.225	45.897	48.406	28.161	17.080	17.396	11.524	40.2667	40.8213	15.3333	-1.39291468838071	8.07112406710768e-05	0.00806136061057489	-1.4126519449494	0.000395999068702131	0.0374566752693748	0.0197372565686898	0.532328971209105	0.994755577392846	--
ncbi_658779	--	17.380	8.693	21.066	15.174	19.065	6.014	3.952	4.041	3.055	15.7130	13.4177	3.6827	-2.09313592907796	3.05882052030615e-06	0.000728528695076762	-1.86531108457668	0.000532410661373652	0.0464584542611333	-0.227824844501282	0.939681388444922	0.998004884928105	--
ncbi_658876	--	184.404	47.361	247.113	94.279	326.500	36.895	32.689	26.050	41.654	159.6260	152.5580	33.4643	-2.25399947917333	3.96450276272538e-06	0.000870113797341603	-2.18866165673664	0.000127828748435803	0.0186344237866827	-0.0653378224366975	0.742914023795454	0.994755577392846	--
ncbi_659084	--	46.545	15.006	59.467	26.202	73.834	9.018	10.298	7.078	2.095	40.3393	36.3513	6.4903	-2.63582276170293	5.86661008170119e-05	0.00654576269025849	-2.48564380204424	0.000292494004678491	0.030714349253993	-0.150178959658689	0.816926234526677	0.994755577392846	--
ncbi_659195	TpnC41C	342.180	310.932	370.827	325.407	260.580	397.343	136.102	188.124	128.776	341.3130	327.7767	151.0007	-1.17654044609897	4.30394493430242e-05	0.00538427858700359	-1.11815823836875	0.000271747024681771	0.029027736058895	-0.0583822077302224	0.704402876673219	0.994755577392846	--
ncbi_659330	--	165.927	43.438	151.749	120.486	170.824	42.425	44.234	22.311	8.002	120.3713	111.2450	24.8490	-2.27623215278557	0.000576254968008707	0.0367882359731332	-2.16248079480178	0.0003183897151504	0.0325853374770985	-0.113751357983792	0.724621878147093	0.994755577392846	--
ncbi_659379	DUOXA1	34.436	51.108	40.690	38.518	34.576	57.624	72.513	117.808	303.040	42.0780	43.5727	164.4537	1.96654313597085	1.68321454547758e-05	0.00251164001755902	1.91618586027955	8.26832989881424e-05	0.0127398872749102	0.050357275691308	0.578043908636119	0.994755577392846	--
ncbi_660257	AAEL008004	329.108	192.201	425.600	319.100	506.883	156.191	149.824	86.567	95.801	315.6363	327.3913	110.7307	-1.51120845617059	1.91008786104785e-05	0.00281624263798544	-1.56396130210192	0.000311329184297236	0.0321473326885588	0.0527528459313296	0.421608720295663	0.994755577392846	--
ncbi_660404	--	28.716	29.245	35.631	29.047	26.749	31.915	64.111	48.019	143.800	31.1973	29.2370	85.3100	1.45129214697342	6.83849955796779e-05	0.00724260693501896	1.54491957915319	0.000447727152613824	0.0414013966271485	-0.0936274321797689	0.794459393209732	0.994755577392846	--
ncbi_660476	--	36.534	2.776	34.170	15.721	34.958	2.742	1.941	3.102	0.981	24.4933	17.8070	2.0080	-3.60855795132678	5.33063667220327e-05	0.00600181228956704	-3.14861330724399	0.00016535460262412	0.0215674619064786	-0.459944644082795	0.947883317585774	0.99918320739524	--
ncbi_660719	Pxt	85.847	46.473	133.598	79.864	175.371	44.746	37.848	21.775	10.751	88.6393	99.9937	23.4580	-1.91786701453292	0.000332423542391803	0.02411243540004	-2.09175670508901	0.000117242523699796	0.0172946679900497	0.173889690556087	0.500478280582778	0.994755577392846	--
ncbi_660999	SMOX	5.071	13.439	5.925	7.053	4.418	8.126	20.838	24.025	29.914	8.1450	6.5323	24.9257	1.61364548787465	0.000815115817199984	0.0460968465571772	1.93196177568954	2.77158184747909e-07	0.000171713353360567	-0.318316287814893	0.591348461844461	0.994755577392846	--
ncbi_661035	SORD	72.607	11.741	57.838	69.768	18.798	6.914	8.883	4.566	2.331	47.3953	31.8267	5.2600	-3.17161031001441	3.44032693608472e-06	0.000789045353766839	-2.59710136106832	0.000343258753192297	0.034026553686446	-0.574508948946095	0.646772617196562	0.994755577392846	--
ncbi_661056	Gld	31.624	13.973	41.375	25.777	58.792	8.508	7.658	5.009	1.396	28.9907	31.0257	4.6877	-2.62864661934108	2.88724613033704e-05	0.00392951025540925	-2.72652032020151	4.48949050523068e-05	0.00783945876510006	0.0978737008604338	0.612791931069433	0.994755577392846	--
ncbi_661158	Gld	24.063	9.976	31.173	14.789	46.752	8.063	6.225	4.526	4.359	21.7373	23.2013	5.0367	-2.10963380621628	1.502157782297e-06	0.00043265637520345	-2.20366655669687	0.000102492266205013	0.0153009839824857	0.094032750480599	0.604108824365401	0.994755577392846	--
ncbi_661216	Gld	7.375	3.027	16.565	2.619	18.588	1.444	0.808	0.763	0.732	8.9890	7.5503	0.7677	-3.5496087186465	2.40834139254766e-09	1.50981018573549e-06	-3.29798842776737	1.85542485967578e-05	0.00403343323442853	-0.251620290879129	0.85651990589276	0.994755577392846	--
ncbi_661223	FKBP46	74.142	64.961	70.332	62.531	82.598	75.658	13.463	10.940	10.219	69.8117	73.5957	11.5407	-2.5967415882474	2.64546284126207e-20	1.09213524296769e-16	-2.6728942563206	5.4349582696982e-14	1.34689135839661e-10	0.0761526680731998	0.365857613218905	0.994755577392846	--
ncbi_661270	EbpIII	815.686	985.917	815.197	896.270	640.422	1144.177	1626.354	1709.975	4331.932	872.2667	893.6230	2556.0870	1.55109577745415	2.81245533084894e-05	0.00390221297786821	1.51619871788067	0.000240541087184784	0.0273444459752905	0.0348970595734818	0.596891231245065	0.994755577392846	--
ncbi_661279	Aldh3b1	183.427	103.888	211.452	127.406	155.700	66.907	35.448	33.377	11.602	166.2557	116.6710	26.8090	-2.63261420273956	2.13992481787931e-08	1.1042903695598e-05	-2.12165669455307	1.20908920901442e-05	0.00299636487777953	-0.510957508186484	0.465914570688131	0.994755577392846	--
ncbi_661451	shd	24.349	4.291	33.122	12.595	29.283	9.183	4.798	4.108	2.536	20.5873	17.0203	3.8140	-2.43238022176407	0.00026471037454364	0.020113116495233	-2.15788254288089	8.3280677045253e-05	0.0127398872749102	-0.274497678883182	0.886041544657589	0.995007386082188	--
ncbi_661967	UGT2B20	15.429	19.528	5.837	5.099	3.887	31.096	61.354	62.813	125.987	13.5980	13.3607	83.3847	2.61638764075288	1.71860891635275e-07	6.26028571442024e-05	2.64179011880511	3.90124205065968e-05	0.00730607513616938	-0.0254024780522291	0.987153975006097	1	--
ncbi_662012	Ttpal	93.701	35.471	105.843	61.414	159.770	49.751	30.186	26.751	20.021	78.3383	90.3117	25.6527	-1.6106096291104	0.000186991627620317	0.0154392753871842	-1.81580356454953	0.000129377034324062	0.0186408236315053	0.205193935439129	0.257823251904938	0.994755577392846	--
ncbi_662478	LCP17	150.996	65.047	153.237	149.614	214.316	77.168	37.553	32.061	5.719	123.0933	147.0327	25.1110	-2.29336124079722	0.000496346117875042	0.0330497132789376	-2.54974533076514	2.5576828994459e-05	0.00519545062410395	0.256384089967922	0.213347798279196	0.994755577392846	--
ncbi_662543	ITIH4	194.296	210.946	183.070	363.837	285.613	153.523	678.109	764.900	971.400	196.1040	267.6577	804.8030	2.03701672000106	1.84734238852514e-18	3.81322258031398e-15	1.5882467058156	3.477135620614e-05	0.00662849038077356	0.448770014185469	0.0763001186692346	0.994755577392846	--
ncbi_662633	Cyp4aa1	0.549	1.318	0.818	1.188	0.774	1.452	2.880	4.530	14.916	0.8950	1.1380	7.4420	3.05573080297415	2.46294014100353e-05	0.00351466389411501	2.70918983281919	0.000172191796816813	0.0219961706634755	0.346540970154963	0.509090304340166	0.994755577392846	--
ncbi_662809	TpnC47D	1501.284	973.388	1432.361	1096.038	1390.877	1260.009	617.718	483.704	380.407	1302.3443	1248.9747	493.9430	-1.39869446779134	6.81296469094146e-06	0.00128195620519769	-1.33832774211429	4.49198266743688e-05	0.00783945876510006	-0.0603667256770527	0.603196382067453	0.994755577392846	--
ncbi_662982	Sv2c	33.451	66.724	24.598	36.878	24.161	84.067	92.586	129.456	526.456	41.5910	48.3687	249.4993	2.5846926824731	2.46892013555111e-05	0.00351466389411501	2.36689128662734	7.17774314472755e-05	0.0117025546455683	0.217801395845751	0.554120370937479	0.994755577392846	--
ncbi_663001	SERPINB1	2.239	6.028	2.095	3.718	1.600	3.279	11.033	4.979	53.729	3.4540	2.8657	23.2470	2.75070456203139	0.000739937370884141	0.0428257837914877	3.0201018393159	3.95050467374182e-05	0.00730607513616938	-0.269397277284517	0.694933027475673	0.994755577392846	--
ncbi_663445	GABRB3	6.788	16.355	6.416	14.898	7.377	15.678	34.972	23.599	49.362	9.8530	12.6510	35.9777	1.86846666127942	0.000128108216300983	0.0114972482528092	1.50785019611502	0.000232745489207276	0.0267032347848829	0.360616465164396	0.348805484550907	0.994755577392846	--
ncbi_663893	up	1580.237	1394.592	2190.579	1642.172	1697.694	2241.229	58.596	56.190	39.500	1721.8027	1860.3650	51.4287	-5.06520324573525	1.2910830260858e-75	1.59900632780726e-71	-5.17686914180444	5.69410319649252e-57	7.05556327077388e-53	0.111665896069192	0.215678222353985	0.994755577392846	--
ncbi_663989	fbxl7	36.870	27.317	39.188	27.255	35.259	38.243	7.636	7.200	5.257	34.4583	33.5857	6.6977	-2.3631224414968	1.97416151320949e-13	1.88076848777689e-10	-2.32611518424777	1.35328952231723e-09	1.28989311315637e-06	-0.0370072572490277	0.550261360396783	0.994755577392846	--
ncbi_664099	SCARB1	3.132	4.727	3.752	5.175	2.609	8.178	8.820	16.631	55.194	3.8703	5.3207	26.8817	2.79609285889127	2.30685916682078e-06	0.000583070424103579	2.33694365979642	0.000193217506481289	0.023779922218088	0.459149199094846	0.257514240084357	0.994755577392846	--
ncbi_664160	--	106.372	26.554	98.098	68.763	220.683	34.045	22.211	12.043	4.437	77.0080	107.8303	12.8970	-2.57797281226041	0.000127327391194573	0.0114972482528092	-3.06365565286889	4.64879807299706e-06	0.00160009047006963	0.485682840608478	0.392379307794377	0.994755577392846	--
ncbi_664382	--	360.308	200.185	495.206	434.368	437.956	283.160	178.452	119.842	79.877	351.8997	385.1613	126.0570	-1.48108791360663	0.000490360949169209	0.0330497132789376	-1.61138664319195	2.67054758153917e-05	0.00533721856175029	0.130298729585317	0.263194554573879	0.994755577392846	--
