# Supplementary material for: Identification and Characterization of Troponin T Associated with Development, Metabolism and Reproduction in Tribolium castaneum
Source: Int J Mol Sci. 2025 Mar 19;26(6):2786. doi: 10.3390/ijms26062786 (PMC11942869; doi:10.3390/ijms26062786)
Supplement: Supplementary file 1 [file ijms-26-02786-s001.zip › ijms-3470769-supplementary/Table S3 GO functional analysis of the 80 common DEGs.xls]

KEGG_A_class	KEGG_B_class	Pathway	80gene (20)	All (4246)	Pvalue	Qvalue	Pathway ID	Genes	K_IDs
Metabolism	Metabolism of terpenoids and polyketides	Insect hormone biosynthesis	3	46	0.001192649	0.07036629	ko00981	ncbi_657969(SDR-1);ncbi_661279(Aldh3b1);ncbi_661451(shd)	K15890+K00128+K10723
Organismal Systems	Digestive system	Bile secretion	3	100	0.01080141	0.19739659	ko04976	ncbi_659084(--);ncbi_661967(UGT2B20);ncbi_664099(SCARB1)	K14360+K00699+K13885
Metabolism	Metabolism of other amino acids	beta-Alanine metabolism	2	42	0.01621499	0.19739659	ko00410	ncbi_660999(SMOX);ncbi_661279(Aldh3b1)	K12259+K00128
Metabolism	Carbohydrate metabolism	Ascorbate and aldarate metabolism	2	43	0.01695824	0.19739659	ko00053	ncbi_661279(Aldh3b1);ncbi_661967(UGT2B20)	K00128+K00699
Metabolism	Amino acid metabolism	Arginine and proline metabolism	2	44	0.01771592	0.19739659	ko00330	ncbi_660999(SMOX);ncbi_661279(Aldh3b1)	K12259+K00128
Organismal Systems	Digestive system	Fat digestion and absorption	2	47	0.02007423	0.19739659	ko04975	ncbi_658174(--);ncbi_664099(SCARB1)	K14075+K13885
Metabolism	Carbohydrate metabolism	Pentose and glucuronate interconversions	2	54	0.0260569	0.21962244	ko00040	ncbi_661035(SORD);ncbi_661967(UGT2B20)	K00008+K00699
Metabolism	Lipid metabolism	Glycerolipid metabolism	2	67	0.03882062	0.28630207	ko00561	ncbi_658174(--);ncbi_661279(Aldh3b1)	K14075+K00128
Metabolism	Amino acid metabolism	Histidine metabolism	1	16	0.07288455	0.34702846	ko00340	ncbi_661279(Aldh3b1)	K00128
Human Diseases	Substance dependence	Nicotine addiction	1	17	0.07726808	0.34702846	ko05033	ncbi_663445(GABRB3)	K05181
Metabolism	Lipid metabolism	Steroid hormone biosynthesis	1	19	0.08597613	0.34702846	ko00140	ncbi_661967(UGT2B20)	K00699
Metabolism	Metabolism of cofactors and vitamins	Pantothenate and CoA biosynthesis	1	20	0.09030082	0.34702846	ko00770	ncbi_661279(Aldh3b1)	K00128
Organismal Systems	Digestive system	Vitamin digestion and absorption	1	25	0.1116343	0.34702846	ko04977	ncbi_664099(SCARB1)	K13885
Metabolism	Lipid metabolism	Fatty acid elongation	1	28	0.1242053	0.34702846	ko00062	ncbi_660257(AAEL008004)	K10250
Organismal Systems	Endocrine system	Ovarian steroidogenesis	1	31	0.1366072	0.34702846	ko04913	ncbi_664099(SCARB1)	K13885
Metabolism	Carbohydrate metabolism	Fructose and mannose metabolism	1	32	0.140704	0.34702846	ko00051	ncbi_661035(SORD)	K00008
Metabolism	Amino acid metabolism	Tryptophan metabolism	1	32	0.140704	0.34702846	ko00380	ncbi_661279(Aldh3b1)	K00128
Metabolism	Amino acid metabolism	Glycine, serine and threonine metabolism	1	33	0.1447823	0.34702846	ko00260	ncbi_661056(Gld)	K00108
Metabolism	Metabolism of cofactors and vitamins	Porphyrin metabolism	1	34	0.1488422	0.34702846	ko00860	ncbi_661967(UGT2B20)	K00699
Metabolism	Lipid metabolism	Fatty acid degradation	1	35	0.1528838	0.34702846	ko00071	ncbi_661279(Aldh3b1)	K00128
Metabolism	Metabolism of terpenoids and polyketides	Terpenoid backbone biosynthesis	1	39	0.1688685	0.34702846	ko00900	ncbi_657969(SDR-1)	K15890
Metabolism	Lipid metabolism	Biosynthesis of unsaturated fatty acids	1	39	0.1688685	0.34702846	ko01040	ncbi_660257(AAEL008004)	K10250
Organismal Systems	Immune system	Fc gamma R-mediated phagocytosis	1	39	0.1688685	0.34702846	ko04666	ncbi_655736(Gel)	K05768
Organismal Systems	Endocrine system	Cortisol synthesis and secretion	1	39	0.1688685	0.34702846	ko04927	ncbi_664099(SCARB1)	K13885
Metabolism	Amino acid metabolism	Lysine degradation	1	41	0.176753	0.34702846	ko00310	ncbi_661279(Aldh3b1)	K00128
Metabolism	Metabolism of cofactors and vitamins	Retinol metabolism	1	41	0.176753	0.34702846	ko00830	ncbi_661967(UGT2B20)	K00699
Metabolism	Global and overview maps	Metabolic pathways	8	1200	0.1771953	0.34702846	ko01100	ncbi_655122(EN03);ncbi_658174(--);ncbi_660257(AAEL008004);ncbi_660999(SMOX);ncbi_661035(SORD);ncbi_661056(Gld);ncbi_661279(Aldh3b1);ncbi_661967(UGT2B20)	K01183+K14075+K10250+K12259+K00008+K00108+K00128+K00699
Environmental Information Processing	Signaling molecules and interaction	ECM-receptor interaction	1	42	0.1806686	0.34702846	ko04512	ncbi_662982(Sv2c)	K06258
Organismal Systems	Nervous system	GABAergic synapse	1	44	0.1884467	0.34702846	ko04727	ncbi_663445(GABRB3)	K05181
Metabolism	Amino acid metabolism	Valine, leucine and isoleucine degradation	1	45	0.1923094	0.34702846	ko00280	ncbi_661279(Aldh3b1)	K00128
Metabolism	Carbohydrate metabolism	Pyruvate metabolism	1	45	0.1923094	0.34702846	ko00620	ncbi_661279(Aldh3b1)	K00128
Human Diseases	Cancer: overview	Chemical carcinogenesis - DNA adducts	1	46	0.1961546	0.34702846	ko05204	ncbi_661967(UGT2B20)	K00699
Organismal Systems	Nervous system	Serotonergic synapse	1	47	0.1999825	0.34702846	ko04726	ncbi_663445(GABRB3)	K05181
Human Diseases	Substance dependence	Morphine addiction	1	47	0.1999825	0.34702846	ko05032	ncbi_663445(GABRB3)	K05181
Metabolism	Carbohydrate metabolism	Glycolysis / Gluconeogenesis	1	52	0.2188633	0.35493810	ko00010	ncbi_661279(Aldh3b1)	K00128
Metabolism	Xenobiotics biodegradation and metabolism	Metabolism of xenobiotics by cytochrome P450	1	52	0.2188633	0.35493810	ko00980	ncbi_661967(UGT2B20)	K00699
Metabolism	Xenobiotics biodegradation and metabolism	Drug metabolism - cytochrome P450	1	53	0.2225883	0.35493810	ko00982	ncbi_661967(UGT2B20)	K00699
Organismal Systems	Digestive system	Cholesterol metabolism	1	55	0.2299878	0.35708632	ko04979	ncbi_664099(SCARB1)	K13885
Human Diseases	Infectious disease: viral	Hepatitis C	1	58	0.2409617	0.36232749	ko05160	ncbi_664099(SCARB1)	K13885
Metabolism	Carbohydrate metabolism	Amino sugar and nucleotide sugar metabolism	1	60	0.2481949	0.36232749	ko00520	ncbi_655122(EN03)	K01183
Organismal Systems	Aging	Longevity regulating pathway - multiple species	1	61	0.2517869	0.36232749	ko04213	ncbi_657196(l(2)efl)	K09542
Organismal Systems	Endocrine system	Aldosterone synthesis and secretion	1	65	0.2659925	0.37365613	ko04925	ncbi_664099(SCARB1)	K13885
Genetic Information Processing	Translation	Ribosome biogenesis in eukaryotes	1	73	0.2936387	0.39385004	ko03008	MSTRG.6412(RTase)	K14530
Metabolism	Global and overview maps	Fatty acid metabolism	1	75	0.3003941	0.39385004	ko01212	ncbi_660257(AAEL008004)	K10250
Human Diseases	Endocrine and metabolic disease	Alcoholic liver disease	1	75	0.3003941	0.39385004	ko04936	ncbi_661279(Aldh3b1)	K00128
Human Diseases	Cancer: overview	Transcriptional misregulation in cancer	1	79	0.3137211	0.39739619	ko05202	ncbi_100142328(HPGD)	K00069
Organismal Systems	Nervous system	Retrograde endocannabinoid signaling	1	80	0.317015	0.39739619	ko04723	ncbi_663445(GABRB3)	K05181
Cellular Processes	Transport and catabolism	Phagosome	1	84	0.3300409	0.39739619	ko04145	ncbi_664099(SCARB1)	K13885
Cellular Processes	Cell motility	Regulation of actin cytoskeleton	1	84	0.3300409	0.39739619	ko04810	ncbi_655736(Gel)	K05768
Human Diseases	Endocrine and metabolic disease	Cushing syndrome	1	87	0.3396551	0.40079302	ko04934	ncbi_664099(SCARB1)	K13885
Metabolism	Xenobiotics biodegradation and metabolism	Drug metabolism - other enzymes	1	90	0.3491381	0.40390486	ko00983	ncbi_661967(UGT2B20)	K00699
Cellular Processes	Transport and catabolism	Peroxisome	1	93	0.3584917	0.40675020	ko04146	ncbi_655283(wat)	K13356
Environmental Information Processing	Signaling molecules and interaction	Neuroactive ligand-receptor interaction	1	99	0.3768171	0.40958274	ko04080	ncbi_663445(GABRB3)	K05181
Human Diseases	Cancer: overview	Chemical carcinogenesis - receptor activation	1	101	0.3828142	0.40958274	ko05207	ncbi_661967(UGT2B20)	K00699
Organismal Systems	Digestive system	Protein digestion and absorption	1	102	0.3857922	0.40958274	ko04974	ncbi_656558(Col11a1)	K19721
Organismal Systems	Aging	Longevity regulating pathway - worm	1	103	0.3887565	0.40958274	ko04212	ncbi_655283(wat)	K13356
Organismal Systems	Digestive system	Pancreatic secretion	1	121	0.439846	0.45527919	ko04972	ncbi_658174(--)	K14075
Genetic Information Processing	Folding, sorting and degradation	Protein processing in endoplasmic reticulum	1	142	0.4943236	0.50284642	ko04141	ncbi_657196(l(2)efl)	K09542
Human Diseases	Cancer: overview	Viral carcinogenesis	1	156	0.5278035	0.52780350	ko05203	ncbi_655736(Gel)	K05768
