# Supplementary material for: Identification and Characterization of Troponin T Associated with Development, Metabolism and Reproduction in Tribolium castaneum
Source: Int J Mol Sci. 2025 Mar 19;26(6):2786. doi: 10.3390/ijms26062786 (PMC11942869; doi:10.3390/ijms26062786)
Supplement: Supplementary file 1 [file ijms-26-02786-s001.zip › ijms-3470769-supplementary/Table S4 KEGG functional analysis of the 80 common DEGs.xls]

GO ID (level1)	GO Term (level1)	GO ID (level2)	GO Term (level2)	number_of_80gene (All)	Genes_of_80gene
GO:0008150	Biological Process	GO:0098754	detoxification	3	ncbi_655587(Pxd),ncbi_660719(Pxt),ncbi_661035(SORD)
GO:0008150	Biological Process	GO:0022610	biological adhesion	3	ncbi_100142417(--),ncbi_100142444(--),ncbi_656198(TINAGL1)
GO:0008150	Biological Process	GO:0048511	rhythmic process	1	ncbi_107398008(--)
GO:0008150	Biological Process	GO:0002376	immune system process	3	ncbi_655736(Gel),ncbi_656198(TINAGL1),ncbi_656571(CG5641)
GO:0008150	Biological Process	GO:0032502	developmental process	14	ncbi_100142417(--),ncbi_100142444(--),ncbi_103312342(Ccp84Ab),ncbi_103314422(ACP20),ncbi_655587(Pxd),ncbi_658131(--),ncbi_658777(PAQR3),ncbi_658876(--),ncbi_661056(Gld),ncbi_661158(Gld),ncbi_661216(Gld),ncbi_661270(EbpIII),ncbi_661451(shd),ncbi_663893(up)
GO:0008150	Biological Process	GO:0051179	localization	15	ncbi_641461(LCC5),ncbi_654968(Anp32a),ncbi_655736(Gel),ncbi_656198(TINAGL1),ncbi_656571(CG5641),ncbi_656627(ASPH),ncbi_656840(PCP20),ncbi_658777(PAQR3),ncbi_659379(DUOXA1),ncbi_660257(AAEL008004),ncbi_660404(--),ncbi_661223(FKBP46),ncbi_661451(shd),ncbi_662982(Sv2c),ncbi_663445(GABRB3)
GO:0008150	Biological Process	GO:0032501	multicellular organismal process	15	ncbi_100142417(--),ncbi_100142444(--),ncbi_103312342(Ccp84Ab),ncbi_103313385(Obp70),ncbi_103314422(ACP20),ncbi_107398008(--),ncbi_655587(Pxd),ncbi_658777(PAQR3),ncbi_658876(--),ncbi_659379(DUOXA1),ncbi_661056(Gld),ncbi_661158(Gld),ncbi_661216(Gld),ncbi_661451(shd),ncbi_663893(up)
GO:0008150	Biological Process	GO:0007610	behavior	1	ncbi_659379(DUOXA1)
GO:0008150	Biological Process	GO:0008152	metabolic process	33	MSTRG.6412(RTase),ncbi_100142328(HPGD),ncbi_100142371(--),ncbi_103313165(MP1),ncbi_107398008(--),ncbi_107398155(--),ncbi_654968(Anp32a),ncbi_655122(EN03),ncbi_655283(wat),ncbi_655587(Pxd),ncbi_655736(Gel),ncbi_656198(TINAGL1),ncbi_656571(CG5641),ncbi_656627(ASPH),ncbi_657969(SDR-1),ncbi_658777(PAQR3),ncbi_659195(TpnC41C),ncbi_660257(AAEL008004),ncbi_660719(Pxt),ncbi_660999(SMOX),ncbi_661035(SORD)…
GO:0008150	Biological Process	GO:0040007	growth	1	ncbi_661451(shd)
GO:0008150	Biological Process	GO:0000003	reproduction	4	ncbi_107398008(--),ncbi_655587(Pxd),ncbi_661270(EbpIII),ncbi_661451(shd)
GO:0008150	Biological Process	GO:0044419	biological process involved in interspecies interaction between organisms	1	ncbi_655736(Gel)
GO:0008150	Biological Process	GO:0040011	locomotion	1	ncbi_661451(shd)
GO:0008150	Biological Process	GO:0050896	response to stimulus	13	ncbi_103313385(Obp70),ncbi_655587(Pxd),ncbi_655736(Gel),ncbi_656198(TINAGL1),ncbi_656571(CG5641),ncbi_658777(PAQR3),ncbi_659379(DUOXA1),ncbi_660719(Pxt),ncbi_660999(SMOX),ncbi_661035(SORD),ncbi_661216(Gld),ncbi_661223(FKBP46),ncbi_661279(Aldh3b1)
GO:0008150	Biological Process	GO:0022414	reproductive process	2	ncbi_655587(Pxd),ncbi_661451(shd)
GO:0008150	Biological Process	GO:0051704	multi-organism process	2	ncbi_655587(Pxd),ncbi_661451(shd)
GO:0008150	Biological Process	GO:0009987	cellular process	39	MSTRG.6412(RTase),ncbi_100142328(HPGD),ncbi_100142371(--),ncbi_100142417(--),ncbi_100142444(--),ncbi_103314776(--),ncbi_107398008(--),ncbi_107398155(--),ncbi_654968(Anp32a),ncbi_655283(wat),ncbi_655409(Act87E),ncbi_655587(Pxd),ncbi_655736(Gel),ncbi_656198(TINAGL1),ncbi_656571(CG5641),ncbi_656627(ASPH),ncbi_656840(PCP20),ncbi_657969(SDR-1),ncbi_658131(--),ncbi_658777(PAQR3),ncbi_659195(TpnC41C),nc…
GO:0008150	Biological Process	GO:0048518	positive regulation of biological process	4	ncbi_655736(Gel),ncbi_656198(TINAGL1),ncbi_656571(CG5641),ncbi_658131(--)
GO:0008150	Biological Process	GO:0048519	negative regulation of biological process	3	ncbi_655736(Gel),ncbi_658777(PAQR3),ncbi_661223(FKBP46)
GO:0008150	Biological Process	GO:0065007	biological regulation	15	ncbi_100142371(--),ncbi_100142417(--),ncbi_100142444(--),ncbi_654968(Anp32a),ncbi_655736(Gel),ncbi_656198(TINAGL1),ncbi_656571(CG5641),ncbi_658131(--),ncbi_658777(PAQR3),ncbi_661056(Gld),ncbi_661158(Gld),ncbi_661216(Gld),ncbi_661223(FKBP46),ncbi_661451(shd),ncbi_663893(up)
GO:0008150	Biological Process	GO:0023052	signaling	3	ncbi_656198(TINAGL1),ncbi_658777(PAQR3),ncbi_661223(FKBP46)
GO:0008150	Biological Process	GO:0050789	regulation of biological process	11	ncbi_100142371(--),ncbi_100142417(--),ncbi_100142444(--),ncbi_654968(Anp32a),ncbi_655736(Gel),ncbi_656198(TINAGL1),ncbi_656571(CG5641),ncbi_658131(--),ncbi_658777(PAQR3),ncbi_661223(FKBP46),ncbi_663893(up)
GO:0003674	Molecular Function	GO:0005198	structural molecule activity	11	ncbi_100141622(--),ncbi_103312342(Ccp84Ab),ncbi_103314422(ACP20),ncbi_107399215(Ccp84Ab),ncbi_655409(Act87E),ncbi_656558(Col11a1),ncbi_656840(PCP20),ncbi_657196(l(2)efl),ncbi_658876(--),ncbi_662478(LCP17),ncbi_664382(--)
GO:0003674	Molecular Function	GO:0016209	antioxidant activity	3	ncbi_655587(Pxd),ncbi_660719(Pxt),ncbi_660999(SMOX)
GO:0003674	Molecular Function	GO:0038024	cargo receptor activity	1	ncbi_656198(TINAGL1)
GO:0003674	Molecular Function	GO:0003824	catalytic activity	32	MSTRG.6412(RTase),ncbi_100142328(HPGD),ncbi_103313165(MP1),ncbi_103314135(CYP9E2),ncbi_107398008(--),ncbi_107398155(--),ncbi_641461(LCC5),ncbi_655283(wat),ncbi_655587(Pxd),ncbi_655736(Gel),ncbi_656198(TINAGL1),ncbi_656571(CG5641),ncbi_657969(SDR-1),ncbi_658174(--),ncbi_660257(AAEL008004),ncbi_660404(--),ncbi_660719(Pxt),ncbi_660999(SMOX),ncbi_661035(SORD),ncbi_661056(Gld),ncbi_661158(Gld),ncbi_66…
GO:0003674	Molecular Function	GO:0005215	transporter activity	5	ncbi_641461(LCC5),ncbi_656627(ASPH),ncbi_659084(--),ncbi_662982(Sv2c),ncbi_663445(GABRB3)
GO:0003674	Molecular Function	GO:0060089	molecular transducer activity	1	ncbi_655736(Gel)
GO:0003674	Molecular Function	GO:0140657	ATP-dependent activity	1	ncbi_662543(ITIH4)
GO:0003674	Molecular Function	GO:0098772	molecular function regulator	1	ncbi_662809(TpnC47D)
GO:0003674	Molecular Function	GO:0005488	binding	34	ncbi_100142328(HPGD),ncbi_100142417(--),ncbi_100142444(--),ncbi_103313385(Obp70),ncbi_103314135(CYP9E2),ncbi_103314776(--),ncbi_107398155(--),ncbi_641461(LCC5),ncbi_654968(Anp32a),ncbi_655283(wat),ncbi_655587(Pxd),ncbi_655736(Gel),ncbi_656198(TINAGL1),ncbi_656571(CG5641),ncbi_656627(ASPH),ncbi_656991(Act87E),ncbi_657969(SDR-1),ncbi_658131(--),ncbi_659195(TpnC41C),ncbi_659379(DUOXA1),ncbi_660404(-…
GO:0005575	Cellular Component	GO:0032991	protein-containing complex	9	ncbi_654968(Anp32a),ncbi_656571(CG5641),ncbi_656627(ASPH),ncbi_660404(--),ncbi_660999(SMOX),ncbi_661223(FKBP46),ncbi_662543(ITIH4),ncbi_663893(up),ncbi_663989(fbxl7)
GO:0005575	Cellular Component	GO:0110165	cellular anatomical entity	31	ncbi_100142417(--),ncbi_100142444(--),ncbi_103312342(Ccp84Ab),ncbi_103313385(Obp70),ncbi_103314422(ACP20),ncbi_107398008(--),ncbi_654968(Anp32a),ncbi_655409(Act87E),ncbi_655587(Pxd),ncbi_655736(Gel),ncbi_655883(--),ncbi_656198(TINAGL1),ncbi_656571(CG5641),ncbi_656627(ASPH),ncbi_656991(Act87E),ncbi_658131(--),ncbi_658777(PAQR3),ncbi_658876(--),ncbi_659084(--),ncbi_659379(DUOXA1),ncbi_660257(AAEL00…
